# Supplementary material for: Prognostic Impact of Neutropenia in Cancer Patients with Septic Shock: A 2009–2017 Nationwide Cohort Study
Source: Cancers (Basel). 2022 Jul 24;14(15):3601. doi: 10.3390/cancers14153601 (PMC9332608; doi:10.3390/cancers14153601)
Supplement: Supplementary file 1 [file cancers-14-03601-s001.zip]

Archive with 1 entries (1 files):
- cancers-1833137-supplementary.pdf
